# Supplementary material for: In Silico Mining of the Streptome Database for Hunting Putative Candidates to Allosterically Inhibit the Dengue Virus (Serotype 2) RdRp
Source: Pharmaceuticals (Basel). 2025 Jul 30;18(8):1135. doi: 10.3390/ph18081135 (PMC12389343; doi:10.3390/ph18081135)
Supplement: Supplementary file 1 [file pharmaceuticals-18-01135-s001.zip]

Archive with 1 entries (1 files):
- pharmaceuticals-3724877-supplementary.pdf
